# Supplementary material for: The yeast AMP-activated protein kinase Snf1 phosphorylates the inositol polyphosphate kinase Kcs1
Source: J Biol Chem. 2024 Jan 13;300(2):105657. doi: 10.1016/j.jbc.2024.105657 (PMC10851228; doi:10.1016/j.jbc.2024.105657)
Supplement: File S1 [file mmc1.xlsx]

## Sheet: Sheet1
ID	Protein group IDs	Position	Known site	Control (L)	Condition (H)	Peptide ID	Mod peptide	Best localization evidence ID	Best localization MS/MS ID	Best Localization Scan Number	Protein	Peptide Counts (all)	Peptide Counts (Razor + Unique)	Peptide Counts (Unique)	Protein description	Gene names	Pfam	Pfam names	Pfam description	GOCC	GOCC names	GOMF	GOMF names	GOBP	GOBP names	KEGG	Localization probability	Number of Phospho(STY) sites	Amino acid	Sequence window	Mascot score	PTM score	Modified sequence	Phospho(STY) probabilities	Charge	M/Z	PEP	Mass error (ppm)	Ratio /L	Ratio /L Significance (B)	Ratio variability	Intensity	Intensity L	Intensity H	Confidence
439	400	646	Phosphoserine	WT_LowN	snf1-KD_LowN	2621;3015	3713	9038	23326	6475	YDR017C	2	2	2	Inositol hexakisphosphate kinase 1;InsP6 kinase KCS1;PKC1 suppressor protein 1	KCS1;YDR017C;PZF1050		IPK	Inositol polyphosphate kinase	GO:0005737;GO:0044424;GO:0044464	cytoplasm;intracellular part;cell part	GO:0000166;GO:0000826;GO:0000827;GO:0000828;GO:0000829;GO:0001882;GO:0001883;GO:0003824;GO:0004428;GO:0005488;GO:0005515;GO:0005524;GO:0008440;GO:0016301;GO:0016740;GO:0016772;GO:0016773;GO:0016776;GO:0017076;GO:0030554;GO:0032553;GO:0032555;GO:0032559;GO:0042802;GO:0051766	nucleotide binding;inositol pyrophosphate synthase activity;inositol 1,3,4,5,6-pentakisphosphate kinase activity;inositol hexakisphosphate kinase activity;inositol heptakisphosphate kinase activity;nucleoside binding;purine nucleoside binding	GO:0006020;GO:0006021;GO:0006066;GO:0008152;GO:0009058;GO:0010525;GO:0010526;GO:0010528;GO:0010529;GO:0019751;GO:0032958;GO:0042221;GO:0042493;GO:0043647;GO:0046165;GO:0046173;GO:0048519;GO:0048523;GO:0050789;GO:0050794;GO:0050896;GO:0065007	inositol metabolic process;inositol biosynthetic process;alcohol metabolic process;metabolic process;biosynthetic process;regulation of transposition, RNA-mediated;negative regulation of transposition, RNA-mediated;regulation of transposition	sce:YDR017C	0.860181	1	S	LDGSHSVMDLKQ	16.72	63.85	_ISNALDGSHS(ph)VMDLK_	ISNALDGS(0.14)HS(0.86)VMDLK	3	556.255	2.0366e-53	-0.14885	0.24955	0.02074	0.0005	4183200	1569300	2523300	High
86	138	537	Phosphoserine	WT_Normal_N	WT_Low_N	1149	1489;1490	5420	11858	3729	YDR017C	2	2	2	Inositol hexakisphosphate kinase 1;InsP6 kinase KCS1;PKC1 suppressor protein 1	KCS1;YDR017C;PZF1050	PF03770	IPK	Inositol polyphosphate kinase	GO:0005737;GO:0044424;GO:0044464	cytoplasm;intracellular part;cell part	GO:0000166;GO:0000826;GO:0000827;GO:0000828;GO:0000829;GO:0001882;GO:0001883;GO:0003824;GO:0004428;GO:0005488;GO:0005515;GO:0005524;GO:0008440;GO:0016301;GO:0016740;GO:0016772;GO:0016773;GO:0016776;GO:0017076;GO:0030554;GO:0032553;GO:0032555;GO:0032559;GO:0042802;GO:0051766	nucleotide binding;inositol pyrophosphate synthase activity;inositol 1,3,4,5,6-pentakisphosphate kinase activity;inositol hexakisphosphate kinase activity;inositol heptakisphosphate kinase activity;nucleoside binding;purine nucleoside binding	GO:0006020;GO:0006021;GO:0006066;GO:0008152;GO:0009058;GO:0010525;GO:0010526;GO:0010528;GO:0010529;GO:0019751;GO:0032958;GO:0042221;GO:0042493;GO:0043647;GO:0046165;GO:0046173;GO:0048519;GO:0048523;GO:0050789;GO:0050794;GO:0050896;GO:0065007	inositol metabolic process;inositol biosynthetic process;alcohol metabolic process;metabolic process;biosynthetic process;regulation of transposition, RNA-mediated;negative regulation of transposition, RNA-mediated;regulation of transposition	sce:YDR017C	0.998942	1	S	KLKRRDSGSTMIN	42.03	104.43	_RDS(ph)GSTMINTELK_	RDS(0.999)GS(0.001)T(0.001)MINTELK	2	766.345	7.8064e-07	-0.75459	1.4581	0.027183	0.0656	213720	81750	59890	High
