# Supplementary material for: The yeast AMP-activated protein kinase Snf1 phosphorylates the inositol polyphosphate kinase Kcs1
Source: J Biol Chem. 2024 Jan 13;300(2):105657. doi: 10.1016/j.jbc.2024.105657 (PMC10851228; doi:10.1016/j.jbc.2024.105657)
Supplement: File S2 [file mmc2.xlsx]

## Sheet: Sheet1
InsP profiles
WT KCS1 - Rep 1		WT KCS1 - Rep 2		kcs1-S537A,S646A - Rep 1		kcs1-S537A,S646A - Rep 2		snf1Δ/Δ - Rep 1		snf1Δ/Δ - Rep 2
CPMA		CPMA		CPMA		CPMA		CPMA		CPMA
508		94		259		129		7		17.25
643462		849425		954242		883395		134950		69101.9
14373		75154		22138		53437		240230		295865
1124		3233		3513		2687		10437.4		29633.3
1133		15447		2663		2312		4539.43		3274.39
915		1431		11586		2408		3528.89		2076.84
930		4761		2095		2381		1569.56		1848.83
1330		3572		2033		1443		1080.04		1470.07
1312		2308		2766		4754		959.54		1498.32
18534		16815		23719		33380		6592.27		8097.38
3672		14148		5478		13509		13552.1		27781.8
1006		1899		1818		1956		5970.25		10310
726		595		1124		645		953		817.29
372		590		277		665		435		321.8
443		671		250		650		450.25		297.8
526		651		548		2507		49225		307.8
523		1788		276		797		515		328.5
563		832		392		1059		599		383.3
644		1650		360		967		718.75		477.8
808		1384		422		1309		800.5		606
961		2162		468		1663		994		797
1014		1563		592		1833		1155.51		863.5
1150		1838		664		2360		1259.01		950.6
1167		1929		690		2641		1573.01		1015.6
1179		1890		672		3285		1651.26		917.5
1164		2381		668		2784		1752.51		846.3
1154		1948		631		2772		1673.26		804
1233		1905		612		2704		1555.76		710.5
1148		1593		507		2436		1492.01		585.8
1075		1437		452		2078		1247.76		503.8
1003		1473		439		1993		1069.51		418
937		1459		384		1777		913.76		377.3
926		1304		352		1637		848.26		363.5
893		1020		343		1510		733.01		321.5
889		946		307		1357		645.01		297.3
898		976		303		1283		566.01		297.3
847		898		262		1191		517.51		279.5
813		1132		251		1306		479.26		284.27
890		1168		293		1150		426.51		327.77
808		973		269		945		503.26		234.51
744		623		227		894		494.76		230.01
762		620		199		827		337.5		272.52
729		589		243		804		297		336.27
683		1713		194		800		298.75		228.76
721		729		254		800		447.01		209.26
665		534		182		670		316.51		212.51
622		502		191		813		259		227.51
626		504		161		726		247.75		259.27
612		471		166		640		236.75		239.52
597		1550		167		839		263.5		419.53
747		1297		294		780		239.75		331.27
667		513		209		562		258.25		250.28
573		416		167		487		562.26		209.76
550		577		132		527		320.26		208.51
505		495		626		469		208.5		188.01
496		455		173		2948		183.25		197.51
483		374		199		724		169.75		169.01
472		1675		119		2363		163		220.27
462		959		160		1122		162.75		2646.44
2313		8482		2193		8319		188		8725.38
7337		7042		7323		6520		967.52		4954.36
3259		6665		3076		1766		9532.23		1828.13
1345		1069		1341		920		6591.41		867.06
830		706		508		590		1820.8		465.03
626		657		877		463		637.27		405.53
532		487		231		449		364.51		431.53
485		646		320		615		273.51		704.3
671		814		553		1042		235.01		519.54
883		909		883		1081		439.26		352.03
669		491		671		680		704.77		287.77
500		547		355		436		529.02		223.02
461		985		230		372		605.27		230.52
392		1444		145		312		417.51		219.27
348		256		131		287		257.51		207.27
353		338		133		387		218.26		207.02
448		551		252		442		172.26		207.27
473		695		256		1016		150.5		201.77
398		318		173		537		178.76		190.02
336		2065		133		259		337.76		190.77
308		186		107		240		298.01		185.27
277		304		94		222		180.26
272		243		84		256		153.76
277		185		113		220		122.25
281		204		93		226		123.75
258		158		390		500		113.5
246		231		147		188		113.75
267		259		138		213		110
248		164		74		179		107.5
251		168		237		172
217		1756		163		182
